# Supplementary material for: Gestational Exercise and Maternal and Child Health: Effects until Delivery and at Post-Natal Follow-up
Source: J Clin Med. 2020 Jan 31;9(2):379. doi: 10.3390/jcm9020379 (PMC7074577; doi:10.3390/jcm9020379)
Supplement: Supplementary file 1 [file jcm-09-00379-s001.zip]

Archive with 1 entries (1 files):
- jcm-684070-SI.docx
